# Supplementary material for: The Deficiency of SCARB2/LIMP-2 Impairs Metabolism via Disrupted mTORC1-Dependent Mitochondrial OXPHOS
Source: Int J Mol Sci. 2022 Aug 3;23(15):8634. doi: 10.3390/ijms23158634 (PMC9368982; doi:10.3390/ijms23158634)
Supplement: Supplementary file 1 [file ijms-23-08634-s001.zip]

Archive with 1 entries (1 files):
- ijms-1842210-supplementary.pdf
